# Supplementary material for: Charge-Complementary Polymersomes for Enhanced mRNA Delivery
Source: Pharmaceutics. 2023 Dec 15;15(12):2781. doi: 10.3390/pharmaceutics15122781 (PMC10748362; doi:10.3390/pharmaceutics15122781)
Supplement: Supplementary file 1 [file pharmaceutics-15-02781-s001.zip]

Archive with 1 entries (1 files):
- pharmaceutics-2747610-supplementary.pdf
